# Supplementary material for: NEIL3 may act as a potential prognostic biomarker for lung adenocarcinoma
Source: Cancer Cell Int. 2021 Apr 20;21:228. doi: 10.1186/s12935-021-01938-4 (PMC8059184; doi:10.1186/s12935-021-01938-4)
Supplement: Supplementary file 3 — Additional file 3: Table S1. The 370 significant co-expressed genes. [file 12935_2021_1938_MOESM3_ESM.xlsx]

## Sheet: Sheet1
		Table S1. The 370 significant co-expressed genes.
		gene1	gene2	cor	pvalue	group
		NEIL3	CCNA2	0.726	2.36e-91	positive
		NEIL3	SKA3	0.718	2.61e-88	positive
		NEIL3	CDKN3	0.714	6.85e-87	positive
		NEIL3	EXO1	0.714	4.72e-87	positive
		NEIL3	MAD2L1	0.705	4.21e-84	positive
		NEIL3	DEPDC1	0.704	1.74e-83	positive
		NEIL3	HJURP	0.704	1.35e-83	positive
		NEIL3	NCAPG	0.7	2.21e-82	positive
		NEIL3	ORC1	0.698	1.13e-81	positive
		NEIL3	CCNB1	0.692	1.34e-79	positive
		NEIL3	NUF2	0.691	2.04e-79	positive
		NEIL3	BUB1B	0.683	4.49e-77	positive
		NEIL3	NEK2	0.679	1.35e-75	positive
		NEIL3	CDC6	0.679	1.32e-75	positive
		NEIL3	MELK	0.678	2.03e-75	positive
		NEIL3	CENPA	0.677	5.48e-75	positive
		NEIL3	ASPM	0.677	5.13e-75	positive
		NEIL3	ARHGAP11A	0.676	1.01e-74	positive
		NEIL3	TXNRD1	0.676	9.19e-75	positive
		NEIL3	MCM10	0.675	1.28e-74	positive
		NEIL3	PBK	0.674	3.88e-74	positive
		NEIL3	CCNB2	0.674	3.35e-74	positive
		NEIL3	HMMR	0.674	2.74e-74	positive
		NEIL3	OIP5	0.673	8.23e-74	positive
		NEIL3	SPC25	0.673	6.32e-74	positive
		NEIL3	TTK	0.673	4.88e-74	positive
		NEIL3	KIF23	0.672	1.49e-73	positive
		NEIL3	DLGAP5	0.672	1.44e-73	positive
		NEIL3	CEP55	0.672	1e-73	positive
		NEIL3	CKAP2L	0.67	5.5e-73	positive
		NEIL3	BUB1	0.669	7.54e-73	positive
		NEIL3	PRC1	0.669	7.28e-73	positive
		NEIL3	CDK1	0.668	1.34e-72	positive
		NEIL3	KIF2C	0.667	2.9e-72	positive
		NEIL3	SKA1	0.667	2.85e-72	positive
		NEIL3	RRM2	0.666	5.62e-72	positive
		NEIL3	CENPE	0.663	4.14e-71	positive
		NEIL3	NCAPG2	0.662	1e-70	positive
		NEIL3	KIF11	0.662	7.74e-71	positive
		NEIL3	CENPU	0.66	4.17e-70	positive
		NEIL3	CDCA2	0.659	8.09e-70	positive
		NEIL3	AURKA	0.658	1.5e-69	positive
		NEIL3	NUSAP1	0.658	1.16e-69	positive
		NEIL3	ESCO2	0.655	8.37e-69	positive
		NEIL3	CENPN	0.654	1.35e-68	positive
		NEIL3	UBE2T	0.654	1.34e-68	positive
		NEIL3	DBF4	0.654	1.25e-68	positive
		NEIL3	NCAPH	0.653	2.41e-68	positive
		NEIL3	RAD51AP1	0.653	2.24e-68	positive
		NEIL3	PLK1	0.653	2.17e-68	positive
		NEIL3	RACGAP1	0.652	4.46e-68	positive
		NEIL3	KIF4A	0.651	1.02e-67	positive
		NEIL3	BIRC5	0.651	9.76e-68	positive
		NEIL3	CENPI	0.649	3.99e-67	positive
		NEIL3	PLK4	0.649	2.62e-67	positive
		NEIL3	CDCA5	0.648	6.84e-67	positive
		NEIL3	TPX2	0.648	5.72e-67	positive
		NEIL3	CDC20	0.647	1.47e-66	positive
		NEIL3	SPAG5	0.647	1.45e-66	positive
		NEIL3	KIF14	0.647	1.12e-66	positive
		NEIL3	AUNIP	0.647	1.08e-66	positive
		NEIL3	PARPBP	0.645	4.37e-66	positive
		NEIL3	PRR11	0.644	7.45e-66	positive
		NEIL3	ZWINT	0.644	7.32e-66	positive
		NEIL3	RAD51	0.644	6.2e-66	positive
		NEIL3	H2AFZ	0.642	1.94e-65	positive
		NEIL3	KPNA2	0.639	1.63e-64	positive
		NEIL3	ORC6	0.639	1.22e-64	positive
		NEIL3	ANLN	0.639	1.16e-64	positive
		NEIL3	DSCC1	0.638	2.24e-64	positive
		NEIL3	KNSTRN	0.637	5.49e-64	positive
		NEIL3	NDC80	0.636	9.5e-64	positive
		NEIL3	CDC25C	0.636	9.01e-64	positive
		NEIL3	FOXM1	0.636	7.73e-64	positive
		NEIL3	TOP2A	0.635	1.52e-63	positive
		NEIL3	FANCI	0.635	1.27e-63	positive
		NEIL3	CDCA3	0.635	1.18e-63	positive
		NEIL3	CENPL	0.634	2.17e-63	positive
		NEIL3	ESPL1	0.632	9.06e-63	positive
		NEIL3	CDC45	0.631	2.04e-62	positive
		NEIL3	POLQ	0.631	1.82e-62	positive
		NEIL3	MND1	0.631	1.48e-62	positive
		NEIL3	SHCBP1	0.631	1.47e-62	positive
		NEIL3	CDCA8	0.631	1.25e-62	positive
		NEIL3	GCLM	0.63	3.46e-62	positive
		NEIL3	CCDC58	0.628	9.45e-62	positive
		NEIL3	GTSE1	0.628	7.77e-62	positive
		NEIL3	DTL	0.627	1.56e-61	positive
		NEIL3	CHEK1	0.623	1.47e-60	positive
		NEIL3	TRIP13	0.622	2.41e-60	positive
		NEIL3	DEPDC1B	0.621	4.87e-60	positive
		NEIL3	CDC25A	0.621	4.35e-60	positive
		NEIL3	NUP37	0.62	8.42e-60	positive
		NEIL3	MTHFD2	0.62	8.02e-60	positive
		NEIL3	KIF15	0.62	7.71e-60	positive
		NEIL3	GCLC	0.62	6.6e-60	positive
		NEIL3	AURKB	0.618	3.02e-59	positive
		NEIL3	EME1	0.618	2.52e-59	positive
		NEIL3	SPC24	0.617	3.16e-59	positive
		NEIL3	KIF20A	0.616	7.57e-59	positive
		NEIL3	TROAP	0.615	1.45e-58	positive
		NEIL3	RFC4	0.615	1.37e-58	positive
		NEIL3	ERCC6L	0.615	1.29e-58	positive
		NEIL3	MTFR2	0.614	2.72e-58	positive
		NEIL3	GINS1	0.611	1.22e-57	positive
		NEIL3	BRCA1	0.611	8.43e-58	positive
		NEIL3	UGDH	0.61	2.37e-57	positive
		NEIL3	MYBL2	0.61	1.93e-57	positive
		NEIL3	ZWILCH	0.61	1.56e-57	positive
		NEIL3	MCM4	0.608	5.26e-57	positive
		NEIL3	C1orf112	0.608	4.77e-57	positive
		NEIL3	STIL	0.607	1.05e-56	positive
		NEIL3	WDR76	0.607	9.15e-57	positive
		NEIL3	TMPO	0.607	7.87e-57	positive
		NEIL3	TICRR	0.605	2.86e-56	positive
		NEIL3	FAM72A	0.604	3.46e-56	positive
		NEIL3	BLM	0.603	8.9e-56	positive
		NEIL3	RAD54L	0.603	6e-56	positive
		NEIL3	ECT2	0.602	1.07e-55	positive
		NEIL3	KIF18B	0.601	1.86e-55	positive
		NEIL3	KIF20B	0.599	5.55e-55	positive
		NEIL3	CENPF	0.599	5.05e-55	positive
		NEIL3	MCM6	0.597	1.83e-54	positive
		NEIL3	KIF18A	0.596	2.8e-54	positive
		NEIL3	CENPK	0.595	4.87e-54	positive
		NEIL3	POLE2	0.595	3.98e-54	positive
		NEIL3	NDC1	0.594	6.05e-54	positive
		NEIL3	ABCE1	0.593	1.53e-53	positive
		NEIL3	FAM72B	0.593	1.13e-53	positive
		NEIL3	PSMD14	0.592	2.32e-53	positive
		NEIL3	XRCC2	0.592	2.3e-53	positive
		NEIL3	UBE2C	0.591	3.82e-53	positive
		NEIL3	TACC3	0.591	3.32e-53	positive
		NEIL3	PAICS	0.591	3.03e-53	positive
		NEIL3	TRAIP	0.59	5.38e-53	positive
		NEIL3	RAD54B	0.588	1.54e-52	positive
		NEIL3	CENPW	0.587	3.16e-52	positive
		NEIL3	CKS1B	0.587	2.26e-52	positive
		NEIL3	BUB3	0.585	7.95e-52	positive
		NEIL3	MKI67	0.584	1.06e-51	positive
		NEIL3	ATAD2	0.584	9.16e-52	positive
		NEIL3	FAM72D	0.583	1.88e-51	positive
		NEIL3	DTYMK	0.583	1.8e-51	positive
		NEIL3	FARSB	0.583	1.77e-51	positive
		NEIL3	UHRF1	0.583	1.55e-51	positive
		NEIL3	DARS2	0.583	1.48e-51	positive
		NEIL3	CKAP2	0.582	2.91e-51	positive
		NEIL3	RFC5	0.582	2.5e-51	positive
		NEIL3	SRXN1	0.581	4.03e-51	positive
		NEIL3	GNPNAT1	0.581	3.95e-51	positive
		NEIL3	HSPD1	0.58	6e-51	positive
		NEIL3	C17orf53	0.576	4.28e-50	positive
		NEIL3	DNA2	0.575	7.03e-50	positive
		NEIL3	FANCD2	0.574	1.45e-49	positive
		NEIL3	CDT1	0.574	1.38e-49	positive
		NEIL3	PRIM1	0.574	1.29e-49	positive
		NEIL3	FAM83D	0.573	1.97e-49	positive
		NEIL3	SPDL1	0.573	1.72e-49	positive
		NEIL3	RFC3	0.571	5.57e-49	positive
		NEIL3	WDHD1	0.571	5.32e-49	positive
		NEIL3	KIFC1	0.571	4.47e-49	positive
		NEIL3	IQGAP3	0.57	9.55e-49	positive
		NEIL3	EIF4A3	0.57	7.2e-49	positive
		NEIL3	FBXO5	0.57	7.18e-49	positive
		NEIL3	CHAC2	0.569	1.62e-48	positive
		NEIL3	SUV39H2	0.569	1.59e-48	positive
		NEIL3	PGAM5	0.569	1.41e-48	positive
		NEIL3	VRK1	0.569	1.38e-48	positive
		NEIL3	RAN	0.569	1.35e-48	positive
		NEIL3	CENPO	0.569	1.35e-48	positive
		NEIL3	TRIM16L	0.568	2.23e-48	positive
		NEIL3	TBC1D31	0.568	2.08e-48	positive
		NEIL3	BORA	0.568	1.93e-48	positive
		NEIL3	CENPH	0.567	3.48e-48	positive
		NEIL3	DDIAS	0.566	5.79e-48	positive
		NEIL3	PKMYT1	0.565	8.53e-48	positive
		NEIL3	ZC3H15	0.565	7.68e-48	positive
		NEIL3	CLSPN	0.564	1.64e-47	positive
		NEIL3	GINS2	0.564	1.21e-47	positive
		NEIL3	MASTL	0.563	2.58e-47	positive
		NEIL3	MTBP	0.563	1.98e-47	positive
		NEIL3	PPAT	0.562	2.92e-47	positive
		NEIL3	ASF1B	0.561	5.52e-47	positive
		NEIL3	MIS18A	0.561	5.17e-47	positive
		NEIL3	CHAF1B	0.561	4.99e-47	positive
		NEIL3	E2F8	0.56	8.41e-47	positive
		NEIL3	FBXO45	0.559	1.1e-46	positive
		NEIL3	GINS3	0.558	2.12e-46	positive
		NEIL3	RPE	0.558	1.83e-46	positive
		NEIL3	POC1A	0.557	2.75e-46	positive
		NEIL3	LIN9	0.557	2.59e-46	positive
		NEIL3	SLC7A11	0.556	4.9e-46	positive
		NEIL3	DNAJC9	0.555	8.34e-46	positive
		NEIL3	MCM7	0.555	6.76e-46	positive
		NEIL3	MRPL3	0.553	2.1e-45	positive
		NEIL3	TYMS	0.553	1.85e-45	positive
		NEIL3	OLA1	0.552	3.29e-45	positive
		NEIL3	NAA15	0.552	3.08e-45	positive
		NEIL3	ORC5	0.552	2.49e-45	positive
		NEIL3	MCM2	0.552	2.37e-45	positive
		NEIL3	UCHL1	0.552	2.34e-45	positive
		NEIL3	EZH2	0.551	4.65e-45	positive
		NEIL3	CDCA4	0.551	4.37e-45	positive
		NEIL3	TSKU	0.551	3.81e-45	positive
		NEIL3	ZNF367	0.549	1.11e-44	positive
		NEIL3	SNRPA1	0.548	1.73e-44	positive
		NEIL3	CSE1L	0.547	3.15e-44	positive
		NEIL3	FEN1	0.547	3.15e-44	positive
		NEIL3	HELLS	0.547	3.08e-44	positive
		NEIL3	TMA16	0.547	2.67e-44	positive
		NEIL3	CCT3	0.547	2.65e-44	positive
		NEIL3	ANAPC7	0.546	4.21e-44	positive
		NEIL3	BAG2	0.546	3.76e-44	positive
		NEIL3	GINS4	0.545	7.38e-44	positive
		NEIL3	FAM72C	0.545	5.44e-44	positive
		NEIL3	HNRNPC	0.545	5.13e-44	positive
		NEIL3	LMNB1	0.544	1.12e-43	positive
		NEIL3	TIPIN	0.543	1.7e-43	positive
		NEIL3	POP1	0.543	1.59e-43	positive
		NEIL3	FANCB	0.543	1.23e-43	positive
		NEIL3	WDR43	0.542	2.5e-43	positive
		NEIL3	WDR75	0.542	1.9e-43	positive
		NEIL3	CCT4	0.541	3.67e-43	positive
		NEIL3	GGH	0.541	3.62e-43	positive
		NEIL3	CACYBP	0.541	2.81e-43	positive
		NEIL3	MTIF2	0.54	5.79e-43	positive
		NEIL3	CDC7	0.54	4.88e-43	positive
		NEIL3	PFN2	0.54	4.49e-43	positive
		NEIL3	BRIP1	0.539	8.34e-43	positive
		NEIL3	GSR	0.538	1.16e-42	positive
		NEIL3	TK1	0.538	9.52e-43	positive
		NEIL3	DENR	0.537	2.13e-42	positive
		NEIL3	PSRC1	0.537	1.97e-42	positive
		NEIL3	DARS	0.537	1.52e-42	positive
		NEIL3	DONSON	0.536	3.14e-42	positive
		NEIL3	PTGR1	0.536	2.62e-42	positive
		NEIL3	WDR12	0.535	4.52e-42	positive
		NEIL3	NOL11	0.534	6.32e-42	positive
		NEIL3	GMNN	0.534	5.82e-42	positive
		NEIL3	GART	0.533	1.09e-41	positive
		NEIL3	AKR1B10	0.532	1.46e-41	positive
		NEIL3	SPATS2	0.531	2.04e-41	positive
		NEIL3	POLA2	0.531	1.93e-41	positive
		NEIL3	KNTC1	0.531	1.8e-41	positive
		NEIL3	XPO1	0.53	3.76e-41	positive
		NEIL3	DKC1	0.53	3.03e-41	positive
		NEIL3	FAM111B	0.53	2.93e-41	positive
		NEIL3	TIMELESS	0.53	2.92e-41	positive
		NEIL3	RUVBL1	0.529	5.43e-41	positive
		NEIL3	G6PD	0.528	8.06e-41	positive
		NEIL3	METTL5	0.528	6.61e-41	positive
		NEIL3	SAPCD2	0.527	1e-40	positive
		NEIL3	NME1	0.526	1.4e-40	positive
		NEIL3	HMGB2	0.526	1.31e-40	positive
		NEIL3	FAM136A	0.524	3.93e-40	positive
		NEIL3	XPOT	0.524	3.08e-40	positive
		NEIL3	TIMM8A	0.523	5.29e-40	positive
		NEIL3	YWHAG	0.523	4.78e-40	positive
		NEIL3	CMSS1	0.523	4.46e-40	positive
		NEIL3	NAA50	0.522	7.85e-40	positive
		NEIL3	LRR1	0.522	6.99e-40	positive
		NEIL3	PTGES3	0.522	6.92e-40	positive
		NEIL3	CKS2	0.521	1.37e-39	positive
		NEIL3	DSN1	0.521	1.35e-39	positive
		NEIL3	ABCC2	0.521	1.18e-39	positive
		NEIL3	RPP40	0.521	1.11e-39	positive
		NEIL3	ARHGEF39	0.521	1.05e-39	positive
		NEIL3	CCT5	0.521	9.99e-40	positive
		NEIL3	CENPM	0.52	1.72e-39	positive
		NEIL3	NIFK	0.52	1.45e-39	positive
		NEIL3	LRP8	0.519	2.76e-39	positive
		NEIL3	LRPPRC	0.519	2.54e-39	positive
		NEIL3	MRPS35	0.519	2.35e-39	positive
		NEIL3	CBX2	0.519	2.09e-39	positive
		NEIL3	C5orf34	0.518	4.12e-39	positive
		NEIL3	PIF1	0.518	3.73e-39	positive
		NEIL3	CCNE1	0.518	3.55e-39	positive
		NEIL3	HMGA1	0.518	3.45e-39	positive
		NEIL3	EXOSC2	0.517	5.19e-39	positive
		NEIL3	NR0B1	0.517	4.6e-39	positive
		NEIL3	AKR1B15	0.517	4.58e-39	positive
		NEIL3	CISD2	0.516	9.59e-39	positive
		NEIL3	SNRPD1	0.516	9.44e-39	positive
		NEIL3	RFC2	0.515	1.37e-38	positive
		NEIL3	DBF4B	0.515	1.32e-38	positive
		NEIL3	PSMD11	0.515	1.29e-38	positive
		NEIL3	PDSS1	0.515	1.18e-38	positive
		NEIL3	UNG	0.515	1.09e-38	positive
		NEIL3	PRIM2	0.514	2.03e-38	positive
		NEIL3	TUBA1C	0.513	2.63e-38	positive
		NEIL3	SLBP	0.512	4.45e-38	positive
		NEIL3	DUS4L	0.512	4.19e-38	positive
		NEIL3	PTTG1	0.512	3.55e-38	positive
		NEIL3	R3HDM1	0.512	3.35e-38	positive
		NEIL3	PRTFDC1	0.511	6.6e-38	positive
		NEIL3	RAB10	0.511	6.4e-38	positive
		NEIL3	PNO1	0.511	6.3e-38	positive
		NEIL3	PCNA	0.511	5.93e-38	positive
		NEIL3	RECQL4	0.511	5.25e-38	positive
		NEIL3	DCUN1D5	0.511	4.96e-38	positive
		NEIL3	E2F2	0.511	4.93e-38	positive
		NEIL3	NCAPD2	0.51	7.35e-38	positive
		NEIL3	DCAF13	0.509	1.36e-37	positive
		NEIL3	PUS7	0.509	1.3e-37	positive
		NEIL3	SASS6	0.509	1.29e-37	positive
		NEIL3	NOP58	0.508	2.08e-37	positive
		NEIL3	UBE2S	0.508	2.07e-37	positive
		NEIL3	EED	0.508	2.06e-37	positive
		NEIL3	IARS	0.508	1.87e-37	positive
		NEIL3	ASNS	0.507	2.24e-37	positive
		NEIL3	CPSF3	0.507	2.11e-37	positive
		NEIL3	DIAPH3	0.506	3.85e-37	positive
		NEIL3	ARPC1A	0.506	3.69e-37	positive
		NEIL3	MSH2	0.506	3.31e-37	positive
		NEIL3	TOPBP1	0.506	3.24e-37	positive
		NEIL3	CHCHD3	0.506	3.17e-37	positive
		NEIL3	DNTTIP2	0.505	4.71e-37	positive
		NEIL3	GTPBP4	0.504	6.62e-37	positive
		NEIL3	PFKP	0.503	1.11e-36	positive
		NEIL3	FANCA	0.502	1.79e-36	positive
		NEIL3	HSPE1	0.502	1.73e-36	positive
		NEIL3	NOL10	0.501	2.55e-36	positive
		NEIL3	BRIX1	0.501	2.07e-36	positive
		NEIL3	NATD1	-0.5	3.83e-36	negative
		NEIL3	CD81	-0.5	3.65e-36	negative
		NEIL3	TNS2	-0.501	2.74e-36	negative
		NEIL3	SCNN1B	-0.502	1.67e-36	negative
		NEIL3	SHROOM4	-0.503	1.2e-36	negative
		NEIL3	PLLP	-0.503	9.83e-37	negative
		NEIL3	MGP	-0.504	9.36e-37	negative
		NEIL3	C16orf89	-0.504	6.65e-37	negative
		NEIL3	ADAMTS8	-0.505	5.61e-37	negative
		NEIL3	SCN7A	-0.505	5.3e-37	negative
		NEIL3	SYNPO	-0.505	4.97e-37	negative
		NEIL3	ACOXL	-0.505	4.67e-37	negative
		NEIL3	SCTR	-0.505	4.45e-37	negative
		NEIL3	C1QTNF7	-0.506	3.61e-37	negative
		NEIL3	SCN4B	-0.509	1.27e-37	negative
		NEIL3	TBX4	-0.511	5.4e-38	negative
		NEIL3	SGCA	-0.513	3.12e-38	negative
		NEIL3	DLC1	-0.513	2.88e-38	negative
		NEIL3	ESAM	-0.518	4.06e-39	negative
		NEIL3	MFSD2A	-0.518	3.62e-39	negative
		NEIL3	TNS1	-0.52	1.97e-39	negative
		NEIL3	ST6GALNAC6	-0.521	1.04e-39	negative
		NEIL3	DPYSL2	-0.522	8.36e-40	negative
		NEIL3	VIPR1	-0.522	8.14e-40	negative
		NEIL3	INMT	-0.524	2.99e-40	negative
		NEIL3	CIRBP	-0.525	2.45e-40	negative
		NEIL3	ADH1B	-0.526	1.57e-40	negative
		NEIL3	GNG7	-0.527	1.26e-40	negative
		NEIL3	CGNL1	-0.528	8.39e-41	negative
		NEIL3	TMPRSS2	-0.529	4.49e-41	negative
		NEIL3	HLF	-0.531	2.26e-41	negative
		NEIL3	FBLN5	-0.531	2.02e-41	negative
		NEIL3	ZBTB4	-0.531	1.86e-41	negative
		NEIL3	FCGRT	-0.536	3.19e-42	negative
		NEIL3	CBX7	-0.538	1.16e-42	negative
		NEIL3	ADGRF5	-0.544	8.04e-44	negative
		NEIL3	FAM189A2	-0.549	1.18e-44	negative
		NEIL3	SUSD2	-0.55	6.6e-45	negative
		NEIL3	PIK3IP1	-0.555	6.5e-46	negative
		NEIL3	VSIG2	-0.557	3.89e-46	negative
		NEIL3	RAI2	-0.56	9.42e-47	negative
		NEIL3	CTSH	-0.561	5.1e-47	negative
		NEIL3	MFAP4	-0.562	2.97e-47	negative
		NEIL3	GGTLC1	-0.564	1.17e-47	negative
		NEIL3	TMEM173	-0.572	3.16e-49	negative
		NEIL3	NFIX	-0.579	1.26e-50	negative
		NEIL3	CRY2	-0.598	1.04e-54	negative
